# Supplementary material for: Cytogenetic Evidence Clarifies the Phylogeny of the Family Rhynchocyclidae (Aves: Passeriformes)
Source: Cells. 2021 Oct 4;10(10):2650. doi: 10.3390/cells10102650 (PMC8534115; doi:10.3390/cells10102650)
Supplement: Supplementary file 1 [file cells-10-02650-s001.zip]

Archive with 1 entries (1 files):
- cells-1320652-supplementary.xlsx
