# Supplementary material for: Cytogenetic Evidence Clarifies the Phylogeny of the Family Rhynchocyclidae (Aves: Passeriformes)
Source: Cells. 2021 Oct 4;10(10):2650. doi: 10.3390/cells10102650 (PMC8534115; doi:10.3390/cells10102650)
Supplement: Supplementary file 1 [file cells-10-02650-s001.zip › cells-1320652-supplementary.xlsx]

## Sheet: BACsID
Tolmomyias sulphurescens (TSU)				Pitangus sulphuratus (PSU)
BACid	GGAchr	TSU Chr		BACid	GGAchr	PSU Chr
CH261-118M1	1	2		CH261-154H1	11	13
CH261-29N14	1	2		CH261-121N21	11	13
CH261-107E2	1	2		CH261-60P3	12	14
CH261-18J16	1	2		CH261-4M5	12	14
CH261-89C18	1	2		TGMCBA-321B13	13	15
CH261-98G4	1	2		CH261-115I12	13	15
CH261-36B5	1	2		CH261-122H14	14	16
CH261-184E5	1	2		CH261-69D20	14	16
CH261-169N6	2	3		CH261-90P23	15	17
CH261-184E5	2	3		TGMCBA-266G23	15	17
CH261-44H16	2	3		TGMCBA-375I5	17	19
TGMCBA-295P5	3	1		CH261-42P16	17	19
CH261-169K18	3	1		CH261-60N6	18	20
CH261-83E1	4	8		CH261-72B18	18	20
CH261-89P6	4	1		CH261-10F1	19	21
CH261-49B22	5	6		CH261-50H12	19	21
CH261-78F13	5	6		TGMCBA-250E3	20	22
TGMCBA-382J4	6	4		TGMCBA-341F20	20	22
CH261-49F3	6	4		CH261-83I20	21	23
CH261-56K7	7	5		CH261-122K8	21	23
CH261-180H18	7	5		CH261-40J9	22	24
CH261-107D8	8	5		CH261-18G17	22	24
TGMCBA-252A4	8	5		CH261-191G17	23	25
CH261-183N19	9	7		CH261-90K11	23	25
CH261-187M16	9	7		CH261-103F4	24	26
CH261-115G24	10	7		CH261-65O4	24	26
CH261-71G18	10	7		CH261-59C21	25	27
CH261-154H1	11	8		CH261-127K7	25	27
CH261-121N21	11	8		CH261-186M13	26	28
CH261-60P3	12	4		CH261-170L23	26	28
CH261-4M5	12	4		CH261-66M16	27	29
TGMCBA-321B13	13	10		CH261-28L10	27	29
CH261-115I12	13	10		CH261-72A10	28	30
CH261-122H14	14	4		CH261-64A15	28	30
CH261-69D20	14	4
CH261-90P23	15	9
TGMCBA-266G23	15	9
TGMCBA-375I5	17	13
CH261-42P16	17	13
CH261-60N6	18	9
CH261-72B18	18	9
CH261-10F1	19	14
CH261-50H12	19	14
TGMCBA-250E3	20	15
TGMCBA-341F20	20	15
CH261-83I20	21	16
CH261-122K8	21	16
CH261-40J9	22	17
CH261-18G17	22	17
CH261-191G17	23	18
CH261-90K11	23	18
CH261-103F4	24	19
CH261-65O4	24	19
CH261-59C21	25	20
CH261-127K7	25	20
CH261-186M13	26	21
CH261-170L23	26	21
CH261-66M16	27	22
CH261-28L10	27	22
CH261-72A10	28	11
CH261-64A15	28	11
